# Supplementary material for: RNA Binding Protein PTBP1 Promotes the Metastasis of Gastric Cancer by Stabilizing PGK1 mRNA
Source: Cells. 2024 Jan 12;13(2):140. doi: 10.3390/cells13020140 (PMC10814388; doi:10.3390/cells13020140)
Supplement: Supplementary file 1 [file cells-13-00140-s001.zip]

Archive with 2 entries (2 files):
- File S1.pdf
- Supplementary Table.xlsx
